# Supplementary material for: Prevalence of Attention Deficit Hyperactivity Disorder in Detention Settings: A Systematic Review and Meta-Analysis
Source: Front Psychiatry. 2018 Aug 2;9:331. doi: 10.3389/fpsyt.2018.00331 (PMC6084240; doi:10.3389/fpsyt.2018.00331)
Supplement: Supplementary file 3 [file Data_Sheet_3.xlsx]

## Sheet: total
ID	Publi_year	Region	Country	n	Study_pop	Gender	Age	Psychiatric_pb	Serious_offenders	Native_language	exclude_disorders	Prison_recode	DD	Tool1	DSM	p	Quality
1	2014	NorthAmerica	Canada	136	Adults	Male		0	0	0	0	prison	retrospective			0.188	moderate
2	2003	NorthAmerica	USA	1172	Youths	Male	14.9	0	0	0	0	youth_detention_center	interview	DISC	DSM-III	0.417	strong
2	2003	NorthAmerica	USA	657	Youths	Female	14.9	0	0	0	0	youth_detention_center	interview	DISC	DSM-III	0.463	strong
3	2004	NorthAmerica	USA	119	Adults	Male	24.8	0	0	1	1	prison	retrospective	WURS	DSM-IV	0.479	weak
12	2015	Europe	Norway	558	Adults	Male	34.4	0	0	1	0	prison	retrospective	WURS	DSM-IV	0.535	weak
12	2015	Europe	Norway	42	Adults	Female	34.4	0	0	1	0	prison	retrospective	WURS	DSM-IV	0.535	weak
13	2010	Europe	Norway	28	Adults	Male	30.3	0	0	0	1	prison	retrospective	WURS	DSM-IV	0.643	weak
17	2017	NorthAmerica	USA	8763	Youths	Male	16.6	0	1	0	0	youth_detention_center	interview	DSM	DSM-IV	0.37	strong
17	2017	NorthAmerica	USA	1347	Youths	Female	16.6	0	1	0	0	youth_detention_center	interview	DSM	DSM-IV	0.272	strong
18	2017	NorthAmerica	USA	11557	Youths	Male	17.2	0	0	0	0	youth_detention_center	interview	other	DSM-IV	0.289	strong
40	2017	NorthAmerica	USA	86	Adults	Female	33.5	1	0	0	0	psychiatric_unit	retrospective	other		0.128	moderate
52	2016	Europe	Switzerland	130	Youths	Male	16.8	0	0	1	1	youth_detention_center	interview	MINI	DSM-IV	0.462	moderate
54	2011	Europe	Netherlands	270	Youths	Male	15.6	0	1	0	0	youth_detention_center	interview		DSM-IV	0.215	strong
54	2011	Europe	Netherlands	270	Youths	Female	15.4	0	1	0	0	youth_detention_center	interview		DSM-IV	0.033	strong
55	2017	Europe	Sweden	267	Adults	Male	22.3	0	1	1	0	prison	interview	DSM	DSM-IV	0.161	moderate
55	2017	Europe	Sweden	268	Adults	Male	22.3	0	1	1	0	prison	retrospective	WURS	DSM-IV	0.235	weak
85	2015	Australia	Australia	117	Adults	Male	34.4	0	0	0	0	prison	scr_current	other		0.33	moderate
86	2012	NorthAmerica	USA	523	Adults	Female	35	0	0	0	0	prison	scr_current	other	DSM-IV	0.151	moderate
86	2012	NorthAmerica	USA	3439	Adults	Male	33.6	0	0	0	0	prison	scr_current	other	DSM-IV	0.098	moderate
99	2007	Asia	Taiwan	59	Youths	Male	17.7	1	0	0	0	youth_detention_center	interview	DSM	DSM-IV	0.627	strong
112	2015	Europe	Belgium	191	Youths	Female	15.8	0	0	1	0	youth_detention_center	interview	DISC	DSM-IV	0.235	moderate
113	2008	Europe	Belgium	115	Youths	Male	16.1	0	0	1	0	youth_detention_center	interview	DISC	DSM-IV	0.33	moderate
117	2016	NorthAmerica	Canada	361	Adults	Male	44.9	0	0	0	0	prison	scr_current	CAARS	DSM-IV	0.13	weak
119	2008	Europe	Germany	143	Adults	Male	31.3	1	0	0	0	psychiatric_unit	interview	DSM	DSM-IV	0.259	strong
119	2008	Europe	Germany	143	Adults	Male	31.3	1	0	0	0	psychiatric_unit	retrospective	WURS	DSM-IV	0.385	moderate
129	2008	NorthAmerica	USA	489	Youths	Female	15.8	0	0	0	0	youth_detention_center	interview	DSM	DSM-IV	0.266	strong
129	2008	NorthAmerica	USA	3892	Youths	Male	15.8	0	0	0	0	youth_detention_center	interview	DSM	DSM-IV	0.291	strong
135	1999	Europe	Ireland	55	Adults	Male	26.2	1	0	0	0	prison	interview	DSM	DSM-IV	0.091	strong
136	2004	Europe	Sweden	10	Adults	Male	38.7	1	1	0	0	psychiatric_unit	interview	DSM	DSM-IV	0.6	strong
142	1998	Europe	Sweden	75	Youths	Male	16.8	0	1	0	0	youth_detention_center	retrospective	WURS	DSM-III	0.68	moderate
143	1999	Europe	Sweden	51	Adults	Male	33	0	0	0	0	prison	retrospective	WURS	DSM-III	0.51	moderate
144	2014	Europe	Sweden	149	Adults	Male	40	1	0	0	0	psychiatric_unit	retrospective	other		0.376	moderate
157	2010	Europe	Russia	174	Youths	Male	16.2	0	0	0	0	youth_detention_center	interview	K-SADS	DSM-IV	0.155	moderate
166	2010	Europe	Sweden	50	Adults	Female	33	0	1	0	0	prison	scr_current	DSM	DSM-IV	0.3	strong
168	2009	Europe	Iceland	90	Adults	Male	31	0	0	0	0	prison	interview	MINI	DSM-IV	0.156	strong
168	2009	Europe	Iceland	90	Adults	Male	31	0	0	0	0	prison	retrospective	WURS	DSM-IV	0.5	strong
169	2008	Asia	Israel	11	Adults	Female	32	0	0	1	0	prison	interview	DSM	DSM-IV	0.58	moderate
169	2008	Asia	Israel	78	Adults	Male	32	0	0	1	0	prison	interview	DSM	DSM-IV	0.57	moderate
186	1994	NorthAmerica	USA	102	Adults	Male	29.9	0	0	0	0	prison	retrospective	WURS	DSM-III	0.255	moderate
197	2016	Europe	UK	69	Adults	Female	29.9	0	0	1	0	prison	scr_current	other	DSM-IV	0.41	weak
216	1991	NorthAmerica	USA	42	Youths	Male	16	1	0	0	0	youth_detention_center	interview	DISC	DSM-III	0.285	moderate
227	2014	Europe	France	93	Adults	Male	26	0	0	1	1	prison	interview	other	DSM-IV	0.43	moderate
242	2010	Europe	Sweden	194	Adults	Male	31.3	0	1	0	0	prison	scr_current	WURS	DSM-IV	0.4	moderate
250	2015	NorthAmerica	USA	220	Adults	Female	31	0	0	0	0	prison	retrospective	WURS	DSM-IV	0.423	moderate
250	2015	NorthAmerica	USA	959	Adults	Male	31	0	0	0	0	prison	retrospective	WURS	DSM-IV	0.296	moderate
251	2011	Europe	Iceland	43	Adults	Male	28.9	0	0	0	0	prison	scr_current	DSM	DSM-IV	0.093	moderate
251	2011	Europe	Iceland	43	Adults	Male	28.9	0	0	0	0	prison	retrospective	WURS	DSM-IV	0.488	moderate
252	2012	NorthAmerica	USA	221	Youths	Male	16.1	1	0	0	1	prison	interview			0.52	moderate
252	2012	NorthAmerica	USA	232	Youths	Male	16.1	1	0	0	1	psychiatric_unit	interview			0.48	moderate
253	2014	Europe	Scotland	169	Adults	Male	25.1	0	0	0	0	prison	scr_current	DSM	DSM-IV	0.07	weak
263	2012	Europe	Germany	283	Youths	Male	19	0	0	1	0	youth_detention_center	scr_current	DSM	DSM-IV	0.223	weak
280	2008	NorthAmerica	USA	264	Adults	Male	31.1	0	0	0	0	prison	interview	MINI	DSM-IV	0.231	strong
280	2008	NorthAmerica	USA	56	Adults	Female	31.1	0	0	0	0	prison	interview	MINI	DSM-IV	0.143	strong
285	2016	Asia	Iran	908	Adults	Male	31.4	0	0	0	0	prison	interview	DSM	DSM-IV	0.162	strong
293	2012	NorthAmerica	USA	1134	Youths	Female	16.3	0	0	0	0	youth_detention_center	interview	DSM	DSM-IV	0.153	moderate
293	2012	NorthAmerica	USA	10469	Youths	Male	16.3	0	0	0	0	youth_detention_center	interview	DSM	DSM-IV	0.186	moderate
295	2014	Australia	Australia	254	Youths	Male	17	0	0	1	0	youth_detention_center	retrospective	K-SADS	DSM-IV	0.268	weak
295	2014	Australia	Australia	39	Youths	Female	17	0	0	1	0	youth_detention_center	retrospective	K-SADS	DSM-IV	0.487	weak
300	2010	NorthAmerica	USA	192	Adults	Female	33	0	0	1	0	prison	retrospective	WURS	DSM-III	0.46	weak
337	2010	NorthAmerica	USA	140	Youths	Female	16.8	0	0	0	0	youth_detention_center	interview	DICA	DSM-IV	0.164	strong
337	2010	NorthAmerica	USA	650	Youths	Male	16.8	0	0	0	0	youth_detention_center	interview	DICA	DSM-IV	0.08	strong
338	2010	Australia	Australia	30	Adults	Male	31.9	1	0	1	1	prison	interview			0.07	weak
342	2014	Europe	UK	109	Youths	Male	16	0	0	1	1	youth_detention_center	interview	K-SADS	DSM-IV	0.303	moderate
343	2017	Asia	South Korea	173	Youths	Male	17.5	0	0	0	0	youth_detention_center	interview	MINI	DSM-IV	0.353	strong
353	2015	Europe	Sweden	60	Adults	Female	39.7	0	0	1	0	prison	scr_current	ASRS	DSM-IV	0.51	weak
353	2015	Europe	Sweden	56	Adults	Female	39.7	0	0	1	0	prison	interview	CAARS	DSM-IV	0.29	weak
365	2014	NorthAmerica	Canada	2476	Adults	Male	35	0	1	0	0	prison	interview	DSM	DSM-IV	0.126	moderate
398	2011	Europe	Greece	93	Youths	Male	19.3	0	0	1	0	youth_detention_center	scr_current	other	DSM-IV	0.258	weak
409	2005	Asia	Japan	796	Adults	Male	23.7	0	0	0	0	prison	retrospective	WURS	DSM-IV	0.266	moderate
415	2016	Europe	UK	240	Adults	Male	34	0	0	1	0	prison	scr_current	ASRS	DSM-IV	0.271	weak
429	2013	Australia	Australia	21	Adults	Female	41	0	0	0	0	prison	scr_current	ASRS	DSM-IV	0.238	moderate
429	2013	Australia	Australia	21	Adults	Female	41	0	0	0	0	prison	interview	MINI	DSM-IV	0.238	strong
429	2013	Australia	Australia	67	Adults	Male	41	0	0	0	0	prison	scr_current	ASRS	DSM-IV	0.149	moderate
429	2013	Australia	Australia	67	Adults	Male	41	0	0	0	0	prison	interview	MINI	DSM-IV	0.149	strong
435	2013	SouthAmerica	Chile	855	Adults	Male	32.6	0	0	0	0	prison	interview	CIDI	DSM-IV	0.023	strong
435	2013	SouthAmerica	Chile	153	Adults	Female	32.6	0	0	0	0	prison	interview	CIDI	DSM-IV	0.013	strong
448	2005	NorthAmerica	USA	26	Youths	Male	15.3	1	0	0	1	youth_detention_center	interview	K-SADS	DSM-IV	0.654	moderate
448	2005	NorthAmerica	USA	10	Youths	Female	15.3	1	0	0	1	youth_detention_center	interview	K-SADS	DSM-IV	0.7	moderate
463	2007	Europe	Austria	53	Youths	Female	16.7	0	0	1	1	prison	interview	MINI	DSM-IV	0.189	moderate
463	2007	Europe	Austria	266	Youths	Male	16.7	0	0	1	1	prison	interview	MINI	DSM-IV	0.181	moderate
466	2011	SouthAmerica	Brazil	497	Adults	Male	33	0	0	0	0	prison	interview	MINI	DSM-IV	0.046	strong
481	2001	Europe	Norway	82	Adults	Male	31	0	0	1	0	prison	scr_current	other	DSM-IV	0.3	weak
481	2001	Europe	Norway	82	Adults	Male	31	0	0	1	0	prison	retrospective	WURS	DSM-IV	0.46	weak
485	2005	Europe	UK	31	Youths	Male	14	1	0	0	0	youth_detention_center	interview	K-SADS	DSM-IV	0.742	strong
505	2016	NorthAmerica	USA	151	Adults	Female	31	0	0	0	0	prison	retrospective	WURS	DSM-IV	0.328	moderate
505	2016	NorthAmerica	USA	761	Adults	Male	31	0	0	0	0	prison	retrospective	WURS	DSM-IV	0.209	moderate
507	2004	Europe	Germany	129	Youths	Male	19.5	0	0	1	0	youth_detention_center	scr_current	other	DSM-IV	0.217	weak
508	2009	Europe	Germany	110	Adults	Female	34	0	0	1	0	prison	scr_current	other	DSM-IV	0.1	weak
529	2015	SouthAmerica	Brazil	69	Youths	Male	15.5	0	0	0	0	youth_detention_center	interview	K-SADS	DSM-IV	0.435	strong
534	2011	NorthAmerica	USA	797	Youths	Male	16	0	1	0	0	prison	scr_current	other	DSM-III	0.033	moderate
534	2011	NorthAmerica	USA	152	Youths	Female	16	0	1	0	0	prison	scr_current	other	DSM-III	0.085	moderate
546	2017	Europe	UK	101	Adults	Male	31.7	0	0	1	0	prison	scr_current	ASRS	DSM-IV	0.139	weak
555	2001	Europe	Sweden	4	Youths	Female	20	1	1	0	0	psychiatric_unit	interview	DSM	DSM-IV	0.25	strong
555	2001	Europe	Sweden	122	Youths	Male	20	1	1	0	0	psychiatric_unit	interview	DSM	DSM-IV	0.115	strong
565	2004	Europe	Sweden	8	Adults	Female	30	0	1	1	0	prison	interview	DSM	DSM-IV	0.25	moderate
565	2004	Europe	Sweden	92	Adults	Male	30	0	1	1	0	prison	interview	DSM	DSM-IV	0.402	moderate
571	2010	Europe	Sweden	8	Youths	Female	15.1	0	0	0	0	youth_detention_center	interview	DSM	DSM-IV	0.38	strong
571	2010	Europe	Sweden	92	Youths	Male	16.3	0	0	0	0	youth_detention_center	interview	DSM	DSM-IV	0.33	strong
573	2016	NorthAmerica	Canada	488	Adults	Male	34.1	0	0	0	0	prison	scr_current	ASRS	DSM-IV	0.455	strong
575	2014	Europe	Norway	43	Adults	Male	32.1	0	0	0	0	prison	interview	MINI	DSM-IV	0.35	strong
575	2014	Europe	Norway	43	Adults	Male	32.1	0	0	0	0	prison	retrospective	WURS	DSM-IV	0.74	moderate
575	2014	Europe	Norway	43	Adults	Male	32.1	0	0	0	0	prison	scr_current	ASRS	DSM-IV	1	moderate
585	2002	NorthAmerica	USA	640	Youths	Female	14.8	0	0	0	0	youth_detention_center	interview	DISC	DSM-III	0.473	strong
585	2002	NorthAmerica	USA	1095	Youths	Male	14.8	0	0	0	0	youth_detention_center	interview	DISC	DSM-III	0.416	strong
602	2005	NorthAmerica	USA	72	Youths	Female	17.2	1	0	0	0	youth_detention_center	interview	DSM	DSM-IV	0.083	strong
602	2007	NorthAmerica	USA	276	Youths	Male	17.5	1	0	0	0	youth_detention_center	interview	DSM	DSM-IV	0.249	strong
603	2013	NorthAmerica	Canada	497	Adults	Male	34.7	0	0	0	0	prison	scr_current	ASRS	DSM-IV	0.165	moderate
604	2016	Europe	Netherlands	448	Youths	Male	16.5	0	0	1	0	youth_detention_center	interview	DISC	DSM-IV	0.089	moderate
613	2011	Europe	Spain	17	Adults	Female	35	0	0	0	1	prison	retrospective	WURS	DSM-IV	0.35	weak
613	2011	Europe	Spain	83	Adults	Male	37	0	0	0	1	prison	retrospective	WURS	DSM-IV	0.47	weak
621	1996	NorthAmerica	USA	100	Adults	Male	29	0	1	0	1	prison	retrospective	WURS	DSM-III	0.67	weak
622	1997	NorthAmerica	Canada	118	Adults	Male	29.2	0	1	0	1	prison	retrospective	other	DSM-IV	0.41	weak
624	2014	Europe	Switzerland	49	Adults	Male	39.4	0	0	1	1	prison	scr_current	other	DSM-IV	0.184	weak
627	2004	Europe	Netherlands	204	Youths	Male	16.4	0	0	0	0	youth_detention_center	interview	DISC	DSM-III	0.08	strong
649	2016	Europe	UK	390	Adults	Male	30.3	0	0	0	0	prison	scr_current	other	DSM-IV	0.121	moderate
649	2016	Europe	UK	390	Adults	Male	30.3	0	0	0	0	prison	interview	DIVA	DSM-5	0.246	strong
650	2003	Europe	UK	69	Adults	Male	34	1	0	0	1	prison	interview	DSM	DSM-IV	0.06	moderate
663	2009	Europe	Scotland	198	Adults	Male	30	0	0	0	1	prison	scr_current	other	DSM-IV	0.14	weak
664	2010	Europe	UK	18	Youths	Male	14.6	0	0	0	1	youth_detention_center	interview		DSM-IV	0.33	weak
664	2010	Europe	UK	55	Youths	Male	14.6	0	0	0	1	youth_detention_center	scr_current	CAARS	DSM-IV	0.426	weak
665	2015	Europe	UK	131	Adults	Male	38.5	1	0	0	1	prison	interview	DIVA	DSM-IV	0.175	weak
682	2007	Europe	Sweden	70	Youths	Male	17	0	0	0	0	youth_detention_center	interview	DSM	DSM-IV	0.44	strong
684	2005	NorthAmerica	USA	453	Youths	Male	16	1	0	0	0	youth_detention_center	interview	DSM	DSM-IV	0.2	strong
685	2003	NorthAmerica	Canada	747	Adults	Male	30.9	0	0	0	0	prison	interview	other	DSM-IV	0.034	strong
687	2004	NorthAmerica	USA	122	Youths	Male	16	0	0	0	1	youth_detention_center	interview	other		0.25	moderate
691	1997	NorthAmerica	USA	25	Youths	Male	15.9	0	0	0	0	youth_detention_center	interview	DISC	DSM-IV	0.76	strong
691	1997	NorthAmerica	USA	25	Youths	Female	15.7	0	0	0	0	youth_detention_center	interview	DISC	DSM-IV	0.68	strong
692	2002	NorthAmerica	USA	292	Youths	Male	17	0	0	0	0	youth_detention_center	interview	DISC	DSM-III	0.034	strong
693	2003	Europe	Denmark	100	Youths	Male	16.7	0	0	1	0	prison	interview	DSM	DSM-IV	0.11	moderate
694	2002	Europe	Russia	370	Youths	Male	16.4	0	0	0	0	youth_detention_center	retrospective	DSM	DSM-IV	0.142	moderate
695	1998	NorthAmerica	USA	64	Youths	Female	15	0	0	0	0	youth_detention_center	interview	DISC	DSM-III	0.031	strong
695	1998	NorthAmerica	USA	86	Youths	Male	15	0	0	0	0	youth_detention_center	interview	DISC	DSM-III	0.012	strong
697	2004	NorthAmerica	USA	493	Youths	Female	15.2	0	0	0	0	prison	interview	other		0.34	strong
698	2004	Australia	Australia	100	Youths	Female	16.5	0	1	0	0	youth_detention_center	interview	DSM	DSM-IV	0.06	strong
699	1985	NorthAmerica	USA	186	Youths	Male	15.5	0	0	0	0	youth_detention_center	interview	DSM	DSM-III	0.189	strong
700	2017	SouthAmerica	Chile	473	Youths	Male	17.6	0	0	0	0	prison	interview	MINI	DSM-IV	0.256	strong
702	2012	Asia	Iran	100	Youths	Male	16.8	0	0	0	0	prison	interview	K-SADS	DSM-IV	0.33	strong
703	2005	Europe	Greece	44	Adults	Male	30.7	0	1	0	0	prison	retrospective	WURS	DSM-III	0.614	weak
705	2015	NorthAmerica	USA	55	Adults	Male	36.1	1	0	0	0	psychiatric_unit	interview	other	DSM-5	0.35	strong
705	2015	NorthAmerica	USA	45	Adults	Female	36.1	1	0	0	0	psychiatric_unit	interview	other	DSM-5	0.53	strong
706	2012	Asia	China	232	Youths	Male	16.7	0	0	0	0	youth_detention_center	interview	K-SADS	DSM-IV	0.103	strong
730	2017	Europe	Portugal	101	Adults	Male	37.6	0	1	1	0	prison	scr_current	ASRS	DSM-IV	0.168	weak

## Sheet: no_prev_rate
ID	AncienID	Publi_year	First author	Data_year	Region	Index_dev	Country	Place	n	Study_pop	Gender	Response_rate	Age	Psychiatric_pb	Serious_offenders	Native_language	exclude_disorders	Prison01	Prison_recode	Design	Diagnosis	Tool1	Tool1	DSM	ADHD_prev	p	no.crit.quality	Quality	Comments
152		2013	DeLisi	2009	America	1	USA	Western Pennsylvania	152	Youths	Male	95		0	0	0	0	long term residential placement	youth_detention_center								1 missing	moderate	missing info asked to author
152		2013	DeLisi	2009-2010	America	1	USA	Western Pennsylvania	100	Youths	Female	95		0	0	0	0	long term residential placement	youth_detention_center								1 missing	moderate	missing info asked to author
255		2012	Gordon		Europe	1	Scotland	multiple	169	Adults	Male	48	19.5	0	0	0	0	prison	prison	current	screening	Conners	Conners	DSM-IV			2	weak	at least 3 months in custody, info asked to the author
410		2009	Matsumoto	2005-2007	Asia	1	Japan		114	Youths	Male	96.6	17.4	0	0	0	0	juvenile correctional facility	youth_detention_center	current	screening	Youth self-report	YSR	DSM-IV			1	moderate	prevalence rate asked to the author
468		2012	Preston		America	1	Canada	Ontario	214	Adults	Male	39	34.6	0	0	1	0	prison	prison	current	screening	self-questionnaire	other	DSM-IV			3	weak	exclude participants with difficulties with language, info asked to author
468		2012	Preston		America	1	Canada	Ontario	40	Adults	Female	39	34.6	0	0	1	0	prison	prison	current	screening	self-questionnaire	other	DSM-IV			3	weak	exclude participants with difficulties with language, info asked to author
543		2015	Selenius		Europe	1	Sweden	Sundwall	29	Adults	Male		37.1	1	1	1	0	high-security hospital	psychiatric_unit	current	interview	DSM-IV	DSM	DSM-III			1 + 1 missing	weak	Participants fluent in Swedish, missing info asked to the author
543		2015	Selenius		Europe	1	Sweden	Sundwall	7	Adults	Female		37.1	1	1	1	0	high-security hospital	psychiatric_unit	current	interview	DSM-IV	DSM	DSM-III			1 + 1 missing	weak	Participants fluent in Swedish, missing info asked to the author
547		2009	Sevecke		Europe	1	Germany	Cologne	90	Youths	Male		17.7	0	0	0	0	juvenile detention center	youth_detention_center	current	screening	Youth self report scale	YSR	DSM-IV			1 + 1 missing	weak	exclusion criteria: IQ<70, schizophrenia (criteria not met in the sample, recorded as 0), missing info asked to the author
547		2009	Sevecke		Europe	1	Germany	Cologne	123	Youths	Female		17.7	0	0	0	0	juvenile unit of a regular prison	youth_detention_center	current	screening	Youth self report scale	SYR	DSM-IV			1 + 1 missing	weak	exclusion criteria: IQ<70, schizophrenia (criteria not met in the sample, recorded as 0), missing info asked to the author
582	3	2017	Taşkıran	2012-2013	Europe	0	Turkey	Istanbul	30	Youths	Male	100	13.4	0	0	0	0	pilot detention facility for juvenile offenders	youth_detention_center	current	screening	Conners	Conners	DSM-IV		0	1	moderate	prevalence rate asked to the author
582	3	2017	Taşkıran	2012-2013	Europe	0	Turkey	Istanbul	22	Youths	Female	100	13.4	0	0	0	0	pilot detention facility for juvenile offenders	youth_detention_center	current	screening	Conners	Conners	DSM-IV		0	1	moderate	prevalence rate asked to the author
672	142	1999	Zabel	1997	America	1	USA	Kansas	194	Youths	Male	100	15.4	0	0	0	0	Juvenile detention center	youth_detention_center	current	screening	self-questionnaire	other				1	moderate	no refusal reported, info asked to the author (overall prev 23.5)
672	142	1999	Zabel	1997	America	1	USA	Kansas	72	Youths	Female	100	15.4	0	0	0	0	Juvenile detention center	youth_detention_center	current	screening	self-questionnaire	other				1	moderate
678	53	2013	Zhu		America	1	Canada		16	Adults	Male		34.5	1	0	1	0	forensic psychiatric unit	psychiatric_unit	current	screening	ASRS	ASRS	DSM-IV			2 + 1 missing	weak	psychiatric participants, English speaking, info Asked to the author
678	53	2013	Zhu		America	1	Canada		3	Adults	Female		34.5	1	0	1	0	forensic psychiatric unit	psychiatric_unit	current	screening	ASRS	ASRS	DSM-IV			2 + 1 missing	weak	psychiatric participants, English speaking, info Asked to the author
688	195	2002	Bickel	2001-2002	Australia	1	Australia	Tasmania	43	Youths	Male	62	15.7	0	0	0	0	youth detention centers	youth_detention_center	current	screening	APS	other	DSM-IV			1	moderate	>2 weeks in detention center, info asked to the author
688	195	2002	Bickel	2001-2002	Australia	1	Australia	Tasmania	7	Youths	Female	62	15.7	0	0	0	0	youth detention centers	youth_detention_center	current	screening	APS	other	DSM-IV			1	moderate	>2 weeks in detention center, info asked to the author
689	196	2004	Ko	1999-2002	America	1	USA	Illinois	90	Youths	Male	90	16.2	0	0	0	0	prison	prison	current	screening	DISC IV	DISC	DSM-IV			1	moderate	couple of parents and youths assessed (21.4% of total sample), info asked to the author
689	196	2004	Ko	1999-2002	America	1	USA	Illinois	32	Youths	Female	90	16.2	0	0	0	0	prison	prison	current	screening	DISC IV	DISC	DSM-IV			1	moderate	couple of parents and youths assessed (21.4% of total sample), info asked to the author
